# Supplementary material for: Omentin-1 Modulates Macrophage Function via Integrin Receptors αvβ3 and αvβ5 and Reverses Plaque Vulnerability in Animal Models of Atherosclerosis
Source: Front Cardiovasc Med. 2021 Nov 2;8:757926. doi: 10.3389/fcvm.2021.757926 (PMC8593239; doi:10.3389/fcvm.2021.757926)
Supplement: Supplementary file 3 [file Data_Sheet_3.zip]

Archive with 4 entries (3 files):
- Figure S5-S7/
- Figure S5-S7/Fig S5.tif
- Figure S5-S7/Fig S6.tif
- Figure S5-S7/Fig S7.tif
