# Supplementary material for: Omentin-1 Modulates Macrophage Function via Integrin Receptors αvβ3 and αvβ5 and Reverses Plaque Vulnerability in Animal Models of Atherosclerosis
Source: Front Cardiovasc Med. 2021 Nov 2;8:757926. doi: 10.3389/fcvm.2021.757926 (PMC8593239; doi:10.3389/fcvm.2021.757926)
Supplement: Supplementary file 5 [file Data_Sheet_5.zip]

Archive with 2 entries (1 files):
- Figure S12/
- Figure S12/Fig S12.tif
